# Supplementary material for: Interleukins and Interleukin Receptors Evolutionary History and Origin in Relation to CD4+ T Cell Evolution
Source: Genes (Basel). 2021 May 26;12(6):813. doi: 10.3390/genes12060813 (PMC8226699; doi:10.3390/genes12060813)
Supplement: Supplementary file 1 [file genes-12-00813-s001.zip]

Archive with 4 entries (4 files):
- Abbreviations table_adera.pdf
- adera_main.zip
- ADERA_RECEPTORS.zip
- paml_adera_IL.zip
